# Supplementary material for: Development of Anticancer Peptides Using Artificial Intelligence and Combinational Therapy for Cancer Therapeutics
Source: Pharmaceutics. 2022 May 6;14(5):997. doi: 10.3390/pharmaceutics14050997 (PMC9147327; doi:10.3390/pharmaceutics14050997)
Supplement: Supplementary file 1 [file pharmaceutics-14-00997-s001.zip]

Archive with 1 entries (1 files):
- pharmaceutics-1679606-supplementary.pdf
